# Supplementary material for: Ribosomal biogenesis regulator DIMT1 controls β-cell protein synthesis, mitochondrial function, and insulin secretion
Source: J Biol Chem. 2022 Feb 8;298(3):101692. doi: 10.1016/j.jbc.2022.101692 (PMC8913306; doi:10.1016/j.jbc.2022.101692)
Supplement: Supplementary Table S1 [file mmc1.xlsx]

## Sheet: Sheet1
SNP	gene	beta	t-stat	p-value	FDR	Variant	TRAITASSOCIATION	signa	Source	SECONDARYSINGALS	signal	Source
5:60683630	ENSG00000086189	0.29938	2.0518	0.0415907	0.775752	rs111800497
5:60691737	ENSG00000086189	-0.675853	-2.02753	0.0440354	0.782407
5:60691991	ENSG00000086189	0.299423	2.05223	0.041548	0.775612	rs78589341	DIET; BMI	suggestive	UK BIOBANK, GIANT UKBB
5:60696291	ENSG00000086189	0.299433	2.05232	0.0415393	0.775587	rs76743752	DIET; BMI	suggestive	UK BIOBANK, GIANT UKBB	Random glucose	0.04	UKBB
5:60698359	ENSG00000086189	0.540898	2.08363	0.0385608	0.766664	rs12188465	T1D	0.013	UCSD T1D. Metaanalysis
5:60702679	ENSG00000086189	0.312102	2.11395	0.0358524	0.757466	rs58234049	DIET; BMI	Genome wide signal	UK BIOBANK, GIANT UKBB
5:60702945	ENSG00000086189	0.299625	2.05401	0.0413739	0.775098
5:60705891	ENSG00000086189	0.299737	2.05504	0.0412734	0.774835	rs17422055	DIET; BMI	Genome wide signal	UK BIOBANK, GIANT UKBB
5:60706426	ENSG00000086189	0.232544	2.24706	0.0258112	0.715078	rs7727824	DIET; BMI	Genome wide signal	UK BIOBANK, GIANT UKBB
5:60711632	ENSG00000086189	0.232529	2.24694	0.0258189	0.715109	rs7734879	DIET; BMI	suggestive	UK BIOBANK, GIANT UKBB	Two-hour glucose	0.04	MAGIC
5:60712212	ENSG00000086189	0.232529	2.24694	0.0258189	0.715109	rs6449531	DIET; BMI	Genome wide signal	UK BIOBANK, GIANT UKBB	Two-hour glucose	0.01	MAGIC
5:60712747	ENSG00000086189	0.232529	2.24694	0.0258189	0.715109	rs28610339
5:60714181	ENSG00000086189	0.305618	2.09405	0.0376109	0.763491	rs112785197
5:60714363	ENSG00000086189	0.291611	1.98988	0.0480693	0.792285	rs111533316
5:60715446	ENSG00000086189	0.232529	2.24694	0.0258189	0.715109	rs6449532	DIET; BMI	Genome wide signal	UK BIOBANK, GIANT UKBB	Two-hour glucose	0.01	MAGIC
5:60716631	ENSG00000086189	0.232529	2.24694	0.0258188	0.715109	rs6894675	DIET; BMI	Genome wide signal	UK BIOBANK, GIANT UKBB	Two-hour glucose	0.01	MAGIC
5:60716684	ENSG00000086189	0.299737	2.05504	0.041273	0.774834	rs113516364
5:60718496	ENSG00000086189	0.299737	2.05504	0.041273	0.774834	rs59375059	DIET; BMI	Genome wide signal	UK BIOBANK, GIANT UKBB
5:60718708	ENSG00000086189	0.299465	2.04974	0.0417932	0.776299	rs61325511
5:60720700	ENSG00000086189	0.241032	2.30446	0.0223015	0.694965	rs12187112	BMI		GIANT UKBB
5:60721611	ENSG00000086189	0.299717	2.05503	0.0412743	0.774839	rs17422192	DIET; BMI	Genome wide signal	UK BIOBANK, GIANT UKBB	HbA1c adj BMI	0.017	METSIM
5:60722644	ENSG00000086189	0.219565	2.09154	0.0378376	0.76427	rs6449533	DIET; BMI	Genome wide signal	UK BIOBANK, GIANT UKBB	fasting insulin	0.01	Singapore PSP GWAS
5:60723633	ENSG00000086189	0.299855	2.05582	0.0411969	0.774625	rs77290189	DIET; BMI	suggestive	UK BIOBANK, GIANT UKBB
5:60728841	ENSG00000086189	0.300158	2.05782	0.0410023	0.77411	rs75224865	DIET; BMI	suggestive	UK BIOBANK, GIANT UKBB	Random glucose	0.04	UKBB
5:60729887	ENSG00000086189	0.282032	1.99906	0.047058	0.789946
5:60730870	ENSG00000086189	0.232526	2.24692	0.0258206	0.715117	rs6885005	DIET; BMI	Genome wide signal	UK BIOBANK, GIANT UKBB	Two-hour glucose	0.01	MAGIC
5:60732552	ENSG00000086189	0.232501	2.2468	0.0258281	0.715164	rs7714712	DIET; BMI	Genome wide signal	UK BIOBANK, GIANT UKBB	Two-hour glucose	0.01	MAGIC
5:60733933	ENSG00000086189	0.21214	2.01884	0.0449402	0.784814	rs7720894	DIET; BMI	Genome wide signal	UK BIOBANK, GIANT UKBB
5:60735530	ENSG00000086189	0.204405	2.02085	0.0447288	0.784204	rs11743711	DIET; BMI	Genome wide signal	UK BIOBANK, GIANT UKBB
5:60735662	ENSG00000086189	0.204099	2.01731	0.045101	0.785215	rs11950318	DIET; BMI	Genome wide signal	UK BIOBANK, GIANT UKBB
5:60736544	ENSG00000086189	0.204426	2.02132	0.04468	0.784078	rs13171757	DIET; BMI	Genome wide signal	UK BIOBANK, GIANT UKBB	Two-hour glucose	4.41 × 10^-3	MAGIC
5:60739052	ENSG00000086189	0.204496	2.02181	0.0446286	0.783931	rs12522647	DIET; BMI	Genome wide signal	UK BIOBANK, GIANT UKBB
5:60743418	ENSG00000086189	0.286788	1.98561	0.0485454	0.793411	rs74419120	DIET; BMI	suggestive	UK BIOBANK, GIANT UKBB	Random glucose	0.04	UKBB
5:60744339	ENSG00000086189	0.204615	2.02281	0.0445242	0.783731	rs1445979	DIET; BMI	Genome wide signal	UK BIOBANK, GIANT UKBB	Two-hour glucose	4.41 × 10^-3	MAGIC
5:60746985	ENSG00000086189	0.204964	2.02561	0.0442342	0.782935	rs1348716	DIET; BMI	Genome wide signal	UK BIOBANK, GIANT UKBB	Two-hour glucose	4.41 × 10^-3	MAGIC
5:60749794	ENSG00000086189	0.213343	2.10203	0.0368973	0.761134	rs7722810	DIET; BMI	Genome wide signal	UK BIOBANK, GIANT UKBB
5:60750477	ENSG00000086189	0.227338	2.22039	0.0276	0.724263	rs13162694	DIET; BMI	Genome wide signal	UK BIOBANK, GIANT UKBB
5:60751524	ENSG00000086189	0.217539	2.13541	0.0340358	0.751158	rs13185783	DIET; BMI	Genome wide signal	UK BIOBANK, GIANT UKBB
5:60752953	ENSG00000086189	0.254541	2.43009	0.0160448	0.648214	rs6881799	DIET; BMI	Genome wide signal	UK BIOBANK, GIANT UKBB	Two-hour glucose	4.41 × 10^-3	MAGIC
5:60754661	ENSG00000086189	0.219564	2.16206	0.0318909	0.743141	rs12517711/rs386688471
5:60755145	ENSG00000086189	0.308491	2.15383	0.0325399	0.7457	rs56802710	DIET; BMI	suggestive	UK BIOBANK, GIANT UKBB
5:60757168	ENSG00000086189	0.30852	2.15409	0.0325195	0.745624	rs7732866	DIET; BMI	suggestive	UK BIOBANK, GIANT UKBB	Random glucose	0.04	UKBB
5:60758847	ENSG00000086189	0.216169	2.12511	0.0348974	0.754096	rs13157657	DIET; BMI	Genome wide signal	UK BIOBANK, GIANT UKBB
5:60760700	ENSG00000086189	0.213994	2.10935	0.0362522	0.758871	rs1477355	DIET; BMI	Genome wide signal	UK BIOBANK, GIANT UKBB	Fasting insulin	0.045	Singapore PSP GWAS
5:60761585	ENSG00000086189	0.213994	2.10935	0.0362526	0.758874	rs6449535	DIET; BMI	Genome wide signal	UK BIOBANK, GIANT UKBB
5:60762072	ENSG00000086189	0.214138	2.1106	0.0361433	0.75846	rs6882136	DIET; BMI	Genome wide signal	UK BIOBANK, GIANT UKBB	Two-hour glucose	4.41 × 10^-3	MAGIC
5:60763557	ENSG00000086189	0.308546	2.15432	0.0325015	0.745542	rs76550539	DIET; BMI	suggestive	UK BIOBANK, GIANT UKBB	Random glucose	0.04	UKBB
5:60765660	ENSG00000086189	0.2157	2.04918	0.041849	0.776447	rs13166934	DIET; BMI	Genome wide signal	UK BIOBANK, GIANT UKBB
5:60766530	ENSG00000086189	0.215025	2.11814	0.0354909	0.756214	rs13171497	DIET; BMI	Genome wide signal	UK BIOBANK, GIANT UKBB
5:60766893	ENSG00000086189	0.214001	2.10939	0.0362485	0.758855	rs13172080	DIET; BMI	Genome wide signal	UK BIOBANK, GIANT UKBB
5:60769411	ENSG00000086189	0.214032	2.10961	0.0362294	0.758795	rs7717082	DIET; BMI	Genome wide signal	UK BIOBANK, GIANT UKBB
5:60769721	ENSG00000086189	0.214032	2.10962	0.0362291	0.758795	rs13170262	DIET; BMI	Genome wide signal	UK BIOBANK, GIANT UKBB	Fasting insulin	0.01	Singapore PSP GWAS, CAMP
5:60771688	ENSG00000086189	0.21401	2.10945	0.0362437	0.758836	rs13160801	DIET; BMI	Genome wide signal	UK BIOBANK, GIANT UKBB
5:60773229	ENSG00000086189	0.214008	2.10945	0.0362438	0.758837	rs7714457	DIET; BMI	Genome wide signal	UK BIOBANK, GIANT UKBB	Two-hour glucose	4.41 × 10^-3	MAGIC
5:60773968	ENSG00000086189	0.214009	2.10945	0.0362432	0.758833	rs7719647	DIET; BMI	Genome wide signal	UK BIOBANK, GIANT UKBB	Two-hour glucose	4.41 × 10^-3	MAGIC
5:60774423	ENSG00000086189	0.308535	2.15424	0.0325079	0.745571	rs7723653	DIET; BMI	suggestive	UK BIOBANK, GIANT UKBB	Random glucose	0.04	UKBB
5:60777345	ENSG00000086189	0.214013	2.10948	0.0362408	0.758828	rs13163970	DIET; BMI	Genome wide signal	UK BIOBANK, GIANT UKBB	Two-hour glucose	4.41 × 10^-3	MAGIC
5:60778811	ENSG00000086189	0.211458	2.06189	0.0406083	0.77298	rs11747564	DIET; BMI	Genome wide signal	UK BIOBANK, GIANT UKBB	Two-hour glucose	4.41 × 10^-3	MAGIC
5:60781432	ENSG00000086189	0.214025	2.1096	0.036231	0.758798	rs55838118	DIET; BMI	Genome wide signal	UK BIOBANK, GIANT UKBB
5:60783500	ENSG00000086189	0.214028	2.10961	0.0362292	0.758795
5:60783997	ENSG00000086189	0.542548	2.09074	0.0379102	0.764508
5:60785707	ENSG00000086189	0.308391	2.1519	0.0326944	0.746264
5:60789045	ENSG00000086189	0.21436	2.11203	0.0360188	0.758033
5:60789520	ENSG00000086189	0.215163	2.11581	0.0356916	0.756901
5:60789973	ENSG00000086189	0.236016	2.2206	0.0275856	0.724197
5:60790037	ENSG00000086189	0.308483	2.15363	0.0325559	0.745765
5:60795485	ENSG00000086189	0.215179	2.11807	0.0354973	0.756226
5:60795792	ENSG00000086189	0.215159	2.11785	0.0355165	0.756307
5:60796156	ENSG00000086189	0.217806	2.10142	0.0369513	0.76131
5:60796200	ENSG00000086189	0.215298	2.11906	0.0354128	0.755927
5:60796291	ENSG00000086189	0.215752	2.12106	0.0352413	0.755407
5:60798733	ENSG00000086189	0.215194	2.11818	0.0354875	0.75621
5:60798886	ENSG00000086189	0.215209	2.11834	0.0354744	0.756159
5:60800957	ENSG00000086189	0.215202	2.11824	0.0354823	0.756191
5:60801537	ENSG00000086189	0.372826	2.13064	0.0344328	0.752424
5:60806019	ENSG00000086189	0.214875	2.11504	0.035758	0.757139
5:60806489	ENSG00000086189	0.214849	2.11468	0.035789	0.757209
5:60806658	ENSG00000086189	0.214877	2.11506	0.0357565	0.757136
5:60810610	ENSG00000086189	0.214884	2.11509	0.0357537	0.757128
5:60810717	ENSG00000086189	0.214891	2.11515	0.0357486	0.757108
5:60815767	ENSG00000086189	0.215042	2.1162	0.035658	0.756774
5:60817915	ENSG00000086189	0.207313	2.00845	0.0460419	0.787448
5:60818863	ENSG00000086189	0.215052	2.11627	0.0356518	0.756755
5:60819475	ENSG00000086189	0.215054	2.11629	0.0356501	0.756752
5:60822997	ENSG00000086189	0.215063	2.11635	0.0356449	0.756736
5:60823170	ENSG00000086189	0.229667	2.23545	0.0265768	0.719132
5:60824406	ENSG00000086189	0.215067	2.11637	0.035643	0.756734
5:60825144	ENSG00000086189	0.214547	2.10768	0.0363989	0.759449
5:60827739	ENSG00000086189	0.217114	2.13418	0.0341376	0.751545
5:60831581	ENSG00000086189	0.215091	2.11655	0.0356281	0.756691
5:60832728	ENSG00000086189	0.33023	2.03673	0.0430948	0.779855
5:60833080	ENSG00000086189	0.215186	2.1172	0.0355719	0.756493
5:60835021	ENSG00000086189	0.21617	2.12405	0.0349871	0.754382
5:60838903	ENSG00000086189	0.219962	2.1542	0.0325112	0.745591
5:60839054	ENSG00000086189	0.219977	2.15423	0.0325084	0.745573
5:60842507	ENSG00000086189	0.29513	2.02764	0.0440238	0.782374
5:60843924	ENSG00000086189	0.221449	2.16328	0.0317953	0.742762
5:60844213	ENSG00000086189	0.213364	2.06279	0.0405224	0.772702
5:60844874	ENSG00000086189	0.202112	1.97814	0.0493893	0.795126
5:60859700	ENSG00000086189	0.471238	2.13893	0.0337451	0.750136
5:60859949	ENSG00000086189	0.542053	2.3065	0.0221847	0.694216
5:60860922	ENSG00000086189	0.538101	2.2953	0.022832	0.698359
5:60864482	ENSG00000086189	0.537362	2.29951	0.0225867	0.696843
5:60867365	ENSG00000086189	0.237991	2.07656	0.0392164	0.768739
5:60870130	ENSG00000086189	0.240989	2.10158	0.0369367	0.761249
5:60870354	ENSG00000086189	0.241887	2.10969	0.0362227	0.758767
5:60874578	ENSG00000086189	0.211461	2.16852	0.0313887	0.741112
5:60876860	ENSG00000086189	0.245013	2.10042	0.0370398	0.761609
5:60877639	ENSG00000086189	0.226207	2.32249	0.0212889	0.688728
5:60878424	ENSG00000086189	0.227259	2.3343	0.0206477	0.684506
5:60879560	ENSG00000086189	0.225394	2.31211	0.021867	0.692262
5:60879854	ENSG00000086189	0.225048	2.29212	0.0230183	0.699511
5:60882079	ENSG00000086189	0.228285	2.2534	0.0254012	0.712798
5:60893168	ENSG00000086189	0.222566	2.04793	0.0419724	0.77674
5:60904910	ENSG00000086189	0.229039	2.14461	0.0332816	0.74844
5:60915652	ENSG00000086189	0.642693	2.08185	0.038725	0.767221
5:60917320	ENSG00000086189	0.800296	2.57561	0.0107828	0.586858
5:60919428	ENSG00000086189	0.260842	2.17861	0.0306179	0.737852
5:60925195	ENSG00000086189	0.66744	2.59571	0.010193	0.577941
5:60925532	ENSG00000086189	0.633184	2.29302	0.0229657	0.699164
5:60935907	ENSG00000086189	-0.389411	-2.3906	0.0178189	0.663877
5:60939264	ENSG00000086189	-0.320225	-2.24772	0.0257686	0.714832
5:60939334	ENSG00000086189	-0.235843	-2.09514	0.0375123	0.763161
5:60939407	ENSG00000086189	-0.319969	-2.24331	0.0260565	0.716389
5:60939890	ENSG00000086189	-0.31863	-2.24152	0.0261745	0.717012
5:60940496	ENSG00000086189	-0.316964	-2.24331	0.0260568	0.716391
5:60940751	ENSG00000086189	-0.302169	-2.41688	0.0166199	0.653713
5:60941930	ENSG00000086189	-0.316636	-2.26666	0.0245623	0.708359
5:60942192	ENSG00000086189	-0.24374	-2.2027	0.0288449	0.730188
5:60944461	ENSG00000086189	-0.31295	-2.23679	0.0264878	0.718588
5:60944590	ENSG00000086189	-0.244463	-2.21165	0.0282089	0.72721
5:60944760	ENSG00000086189	-0.292848	-2.41916	0.0165193	0.652737
5:60945612	ENSG00000086189	-0.245894	-2.23505	0.0266037	0.719295
5:60961396	ENSG00000086189	-0.273309	-1.97674	0.0495487	0.795523
5:60971732	ENSG00000086189	-0.316778	-2.30609	0.0222082	0.694378
5:60971778	ENSG00000086189	-0.239687	-2.20198	0.0288963	0.730422
5:60991282	ENSG00000086189	-0.815282	-2.53384	0.0121069	0.605302
5:60996240	ENSG00000086189	0.290957	2.47978	0.0140357	0.628063
5:60996988	ENSG00000086189	0.290956	2.47999	0.0140278	0.627985
5:60997641	ENSG00000086189	0.290974	2.47999	0.0140278	0.627985
5:60998902	ENSG00000086189	0.290974	2.47999	0.0140279	0.627986
5:60999768	ENSG00000086189	0.290956	2.47999	0.0140278	0.627985
5:61002805	ENSG00000086189	0.290843	2.47379	0.0142655	0.630623
5:61004103	ENSG00000086189	0.290678	2.47192	0.014338	0.631395
5:61007266	ENSG00000086189	0.290186	2.45932	0.0148342	0.636555
5:61012775	ENSG00000086189	0.26412	2.22973	0.0269618	0.721058
5:61019282	ENSG00000086189	-0.680395	-2.55931	0.0112833	0.594114
5:61021217	ENSG00000086189	-0.4016	-2.10111	0.0369783	0.761378
5:61039227	ENSG00000086189	-0.678551	-2.55959	0.0112744	0.593991
5:61040028	ENSG00000086189	-0.589958	-2.28479	0.0234542	0.702101
5:61047495	ENSG00000086189	0.513752	1.99868	0.0470997	0.790059
5:61065097	ENSG00000086189	1.0819	2.60813	0.00984338	0.572446
5:61068509	ENSG00000086189	0.947775	2.37058	0.0187829	0.671317
5:61072947	ENSG00000086189	-0.958224	-2.14592	0.0331757	0.748035
5:61073762	ENSG00000086189	-0.652768	-2.46442	0.0146314	0.634471
5:61086436	ENSG00000086189	0.996707	2.66515	0.00837207	0.546368
5:61092389	ENSG00000086189	-0.65068	-2.15976	0.0320711	0.743864
5:61092625	ENSG00000086189	-0.645874	-2.15932	0.0321054	0.74399
5:61096098	ENSG00000086189	-0.642155	-2.15838	0.0321801	0.744257
5:61101551	ENSG00000086189	-0.632114	-2.15411	0.0325177	0.745616
5:61102598	ENSG00000086189	-0.647481	-2.20381	0.0287654	0.729788
5:61102781	ENSG00000086189	0.83903	3.04192	0.00269043	0.357418
5:61106070	ENSG00000086189	-0.226938	-2.02577	0.0442167	0.782892
5:61108632	ENSG00000086189	-0.691551	-2.72177	0.00711029	0.519567
5:61109124	ENSG00000086189	-0.240913	-2.08414	0.0385136	0.766551
5:61109215	ENSG00000086189	-0.725983	-2.56761	0.0110259	0.590512	rs537633731
5:61110916	ENSG00000086189	-0.655165	-2.38857	0.0179149	0.664651
5:61113114	ENSG00000086189	-0.241828	-2.15972	0.0320741	0.743878
5:61114231	ENSG00000086189	-0.695549	-2.48689	0.0137674	0.625166
5:61114245	ENSG00000086189	-0.573557	-2.12349	0.0350344	0.754567
5:61115439	ENSG00000086189	-0.254265	-2.27617	0.0239752	0.705251
5:61117272	ENSG00000086189	-0.251309	-2.25648	0.0252044	0.711715
5:61119308	ENSG00000086189	-0.299017	-2.00524	0.0463868	0.788336
5:61120592	ENSG00000086189	-0.253151	-2.26456	0.0246937	0.708998
5:61120698	ENSG00000086189	-0.310436	-2.07619	0.0392512	0.768861
5:61121370	ENSG00000086189	-0.693475	-2.50551	0.0130861	0.617422
5:61121871	ENSG00000086189	-0.29518	-1.98669	0.0484251	0.793128
5:61122159	ENSG00000086189	-0.29462	-1.98625	0.0484746	0.793254
5:61122253	ENSG00000086189	-0.693573	-2.50528	0.0130942	0.617509
5:61122703	ENSG00000086189	-0.694824	-2.50689	0.0130368	0.616819
5:61123594	ENSG00000086189	-0.272856	-2.04397	0.0423667	0.77779
5:61125644	ENSG00000086189	-0.702311	-2.51615	0.0127105	0.612752
5:61126251	ENSG00000086189	-0.247909	-2.2096	0.0283536	0.72789
5:61129097	ENSG00000086189	-0.315232	-2.67574	0.00812181	0.541614
5:61129223	ENSG00000086189	-0.709254	-2.52296	0.0124751	0.609899
5:61129482	ENSG00000086189	-0.709667	-2.52331	0.0124631	0.609742
5:61130858	ENSG00000086189	-0.711658	-2.52478	0.0124127	0.609159
5:61131463	ENSG00000086189	-0.770651	-2.82761	0.00520335	0.467241
5:61132098	ENSG00000086189	-0.771096	-2.82755	0.00520424	0.467264
5:61134007	ENSG00000086189	-0.50862	-2.73418	0.00685785	0.513678
5:61134590	ENSG00000086189	-0.26222	-2.28666	0.0233421	0.701432
5:61135842	ENSG00000086189	-0.508182	-2.73914	0.00675933	0.511335
5:61136955	ENSG00000086189	-0.709867	-2.45759	0.0149034	0.637215
5:61138736	ENSG00000086189	-0.506553	-2.74483	0.00664778	0.508645
5:61143026	ENSG00000086189	-0.897423	-3.06776	0.00247871	0.345045
5:61143474	ENSG00000086189	1.31215	2.62076	0.00949885	0.566644
5:61157540	ENSG00000086189	-1.06012	-2.0206	0.0447553	0.784281
5:61168136	ENSG00000086189	-0.75682	-2.86151	0.00469928	0.449687
5:61194137	ENSG00000086189	-0.992697	-2.86339	0.00467262	0.448683
5:61196815	ENSG00000086189	0.977479	2.49939	0.0133067	0.619924
5:61216007	ENSG00000086189	0.665673	2.04523	0.0422403	0.777466
5:61217475	ENSG00000086189	0.665485	2.04463	0.0422999	0.777603
5:61220365	ENSG00000086189	0.652108	2.01404	0.045446	0.786059
5:61225951	ENSG00000086189	0.66417	2.04062	0.0427022	0.778767
5:61241069	ENSG00000086189	0.306699	2.59608	0.0101827	0.577769
5:61242097	ENSG00000086189	0.276707	2.33521	0.0205989	0.684148
5:61242239	ENSG00000086189	0.294101	2.59068	0.0103378	0.580117
5:61247124	ENSG00000086189	0.831274	2.28578	0.0233949	0.701724
5:61294996	ENSG00000086189	-0.753452	-3.08717	0.00232986	0.334969
5:61317974	ENSG00000086189	-0.753377	-3.08969	0.00231113	0.333633
5:61367136	ENSG00000086189	0.479569	3.20455	0.001592	0.277603		DIASOLTIC BP, SYSTOLIC BP	genome wide signal	MULTIPLE STUDIES INCL: UKBB
5:61367139	ENSG00000086189	0.45723	2.80738	0.00552713	0.47755
5:61390372	ENSG00000086189	0.711946	3.08214	0.00236759	0.337577
5:61390765	ENSG00000086189	-0.595011	-2.49044	0.0136352	0.623831
5:61408143	ENSG00000086189	-0.608823	-2.48564	0.0138143	0.625639	rs544096068	Fasting insulin adj BMI	0.005	TOPMED	Fasting glucose adj BMI	0.03	TOPMED
5:61412448	ENSG00000086189	-0.610072	-2.48763	0.0137398	0.62489
5:61417721	ENSG00000086189	0.813438	2.01229	0.0456315	0.786548
5:61430471	ENSG00000086189	-0.637873	-2.18321	0.0302724	0.736329
5:61443752	ENSG00000086189	-0.90999	-2.84466	0.00494398	0.458281
5:61451672	ENSG00000086189	0.334426	2.01865	0.0449596	0.78486
5:61451674	ENSG00000086189	0.334426	2.01865	0.0449596	0.78486
5:61484038	ENSG00000086189	-0.62184	-2.10689	0.0364675	0.759686
5:61491094	ENSG00000086189	-0.848197	-3.17904	0.00173093	0.289685		DIASOLTIC BP, SYSTOLIC BP	genome wide signal	MULTIPLE STUDIES INCL: UKBB
5:61518882	ENSG00000086189	-0.70703	-2.28665	0.023343	0.701437
5:61523293	ENSG00000086189	3.57565	2.30484	0.0222795	0.694807
5:61525180	ENSG00000086189	-0.764501	-2.80557	0.00555701	0.478479
5:61534941	ENSG00000086189	9.2746	2.84841	0.00488857	0.456626
5:61543671	ENSG00000086189	0.864313	2.07394	0.0394623	0.769549
5:61551330	ENSG00000086189	0.536644	2.36261	0.0191794	0.674157
5:61553091	ENSG00000086189	0.996818	2.56344	0.0111545	0.592391
5:61555560	ENSG00000086189	-0.808522	-2.81922	0.00533557	0.47159
5:61557693	ENSG00000086189	1.00177	2.56824	0.0110067	0.590207
5:61566736	ENSG00000086189	3.5078	2.31383	0.0217701	0.691662
5:61576425	ENSG00000086189	-0.837751	-2.88679	0.00435271	0.436644
5:61608255	ENSG00000086189	2.46036	2.39233	0.017738	0.663243
5:61608308	ENSG00000086189	-0.882686	-3.02833	0.00280843	0.364396	rs530360096
5:61608981	ENSG00000086189	-0.88273	-3.02825	0.00280909	0.364435
5:61614917	ENSG00000086189	0.62983	2.01428	0.0454202	0.786007
5:61624925	ENSG00000086189	-0.883135	-3.02767	0.00281424	0.364751	rs555245378
5:61630659	ENSG00000086189	-0.883142	-3.02765	0.00281443	0.364764
5:61640602	ENSG00000086189	2.68122	2.77583	0.00606891	0.493456
5:61660687	ENSG00000086189	1.01674	2.62601	0.00935888	0.564424
5:61661585	ENSG00000086189	-0.883471	-3.02213	0.00286379	0.3676
5:61757528	ENSG00000086189	-0.752852	-2.33423	0.0206512	0.684521
5:61777345	ENSG00000086189	-0.861822	-2.42841	0.0161171	0.648872
5:61829643	ENSG00000086189	-1.05742	-3.11037	0.0021628	0.323036
5:61871945	ENSG00000086189	-1.05272	-3.06413	0.00250748	0.346967
5:61908151	ENSG00000086189	-1.42014	-3.53982	0.000505858	0.142819		DIASOLTIC BP, SYSTOLIC BP	genome wide signal	MULTIPLE STUDIES INCL: UKBB
5:61932313	ENSG00000086189	-1.01966	-3.8714	0.000149694	0.0599253		DIASOLTIC BP, SYSTOLIC BP	genome wide signal	MULTIPLE STUDIES INCL: UKBB
5:61948794	ENSG00000086189	-0.938303	-3.39341	0.000843494	0.195786		DIASOLTIC BP, SYSTOLIC BP	genome wide signal	MULTIPLE STUDIES INCL: UKBB
5:61968629	ENSG00000086189	1.6536	3.0625	0.00252054	0.347796
5:62002284	ENSG00000086189	-0.610099	-2.17801	0.0306636	0.738057
5:62026434	ENSG00000086189	-0.204593	-2.00307	0.046622	0.788916
5:62042721	ENSG00000086189	-0.2788	-2.59636	0.0101744	0.577644
5:62048137	ENSG00000086189	-0.286865	-2.65289	0.00867063	0.552101
5:62048138	ENSG00000086189	-0.293009	-2.69338	0.00771971	0.533108
5:62050725	ENSG00000086189	-0.276	-2.57512	0.0107976	0.58705
5:62052200	ENSG00000086189	-0.275737	-2.57636	0.0107603	0.586478
5:62100670	ENSG00000086189	0.878836	2.4442	0.0154496	0.642511
5:62106216	ENSG00000086189	-0.713348	-2.50796	0.0129986	0.616381
5:62429070	ENSG00000086189	-0.81491	-2.58934	0.0103768	0.580731
5:62470843	ENSG00000086189	0.344904	2.61839	0.00956274	0.567693
5:62476206	ENSG00000086189	0.20863	2.02248	0.0445593	0.783794
5:62484111	ENSG00000086189	0.210742	2.01822	0.0450048	0.784963
5:62484814	ENSG00000086189	0.209531	2.00866	0.0460193	0.78742
5:62484841	ENSG00000086189	0.209542	2.00881	0.0460031	0.787389
5:62484843	ENSG00000086189	0.210399	2.01341	0.0455131	0.78625
5:62484878	ENSG00000086189	0.21743	2.08944	0.0380284	0.764877
5:62486739	ENSG00000086189	0.209548	2.00836	0.0460517	0.787463
5:62489440	ENSG00000086189	0.210104	2.01311	0.0455446	0.786329
5:62490407	ENSG00000086189	0.210222	2.014	0.0454509	0.786069
5:62490429	ENSG00000086189	0.210224	2.01401	0.045449	0.786064
5:62490874	ENSG00000086189	0.210278	2.01442	0.045406	0.785979
5:62491000	ENSG00000086189	0.210293	2.01331	0.0455231	0.786272
5:62491065	ENSG00000086189	0.211763	2.02562	0.0442323	0.782932
5:62491727	ENSG00000086189	0.210383	2.0152	0.0453228	0.78578
5:62491798	ENSG00000086189	0.210391	2.01527	0.0453159	0.785763
5:62492095	ENSG00000086189	0.210429	2.01555	0.0452863	0.785682
5:62492396	ENSG00000086189	0.209855	2.00848	0.0460382	0.787444
5:62492501	ENSG00000086189	0.210481	2.01594	0.0452449	0.785587
5:62494077	ENSG00000086189	0.210677	2.01742	0.045089	0.785185
5:62494598	ENSG00000086189	0.210787	2.01831	0.0449955	0.784945
5:62496615	ENSG00000086189	0.210984	2.01973	0.0448459	0.784547
5:62498150	ENSG00000086189	0.211164	2.02109	0.0447042	0.784129
5:62498725	ENSG00000086189	0.211383	2.02159	0.0446516	0.783999
5:62498780	ENSG00000086189	0.211243	2.02169	0.0446412	0.783966
5:62499340	ENSG00000086189	0.21131	2.0222	0.0445884	0.783844
5:62502687	ENSG00000086189	0.294828	2.13532	0.0340436	0.751185
5:62503718	ENSG00000086189	0.220801	2.11901	0.0354165	0.755938
5:62503755	ENSG00000086189	0.343269	2.14298	0.033414	0.748955
5:62509145	ENSG00000086189	0.219365	2.08545	0.0383933	0.766122
5:62511207	ENSG00000086189	0.343723	2.14524	0.0332305	0.748236
5:62511887	ENSG00000086189	0.243819	2.29498	0.0228504	0.698446
5:62512624	ENSG00000086189	1.44536	2.43365	0.0158929	0.646788
5:62522416	ENSG00000086189	0.221315	2.11316	0.0359204	0.757715
5:62528534	ENSG00000086189	0.294468	2.40018	0.0173734	0.660207
5:62531041	ENSG00000086189	0.294732	2.40148	0.0173137	0.659707
5:62548068	ENSG00000086189	0.451107	2.05799	0.0409856	0.77407
5:62548887	ENSG00000086189	0.242982	2.1116	0.036056	0.758171
5:62552899	ENSG00000086189	0.206207	1.97432	0.0498255	0.796166
5:62552903	ENSG00000086189	0.206882	2.03055	0.0437242	0.781569
5:62553877	ENSG00000086189	-0.750741	-2.34496	0.0200838	0.680834
5:62554640	ENSG00000086189	-0.484487	-2.64793	0.00879391	0.554457
5:62557289	ENSG00000086189	-0.330829	-2.67858	0.00805569	0.54029
5:62559532	ENSG00000086189	-0.267276	-2.59163	0.0103104	0.579694
5:62560237	ENSG00000086189	-0.267252	-2.59165	0.0103097	0.579685	rs537633731
5:62568495	ENSG00000086189	-1.10939	-1.99235	0.0477957	0.791709
5:62571946	ENSG00000086189	-0.285115	-2.73527	0.00683621	0.513182
5:62573271	ENSG00000086189	-0.881023	-2.09391	0.0376235	0.763543
5:62585230	ENSG00000086189	-0.324168	-2.63815	0.00904214	0.558974
5:62586078	ENSG00000086189	-0.326252	-2.65538	0.00860912	0.551
5:62586790	ENSG00000086189	-0.500974	-2.08517	0.0384193	0.76623
5:62586794	ENSG00000086189	-0.325108	-2.64098	0.00896971	0.557533
5:62593623	ENSG00000086189	-0.331574	-2.70339	0.00749962	0.528407
5:62596642	ENSG00000086189	-0.294299	-2.84593	0.00492514	0.457738
5:62596968	ENSG00000086189	-0.343043	-2.78975	0.00582419	0.486382
5:62596980	ENSG00000086189	-0.299031	-2.89133	0.00429314	0.434466
5:62597799	ENSG00000086189	-0.345233	-2.82437	0.005254	0.46896
5:62598453	ENSG00000086189	0.30461	2.15027	0.0328251	0.746703
5:62599071	ENSG00000086189	-0.346122	-2.83766	0.00504899	0.461809
5:62599460	ENSG00000086189	0.299487	2.11284	0.0359485	0.757801
5:62603407	ENSG00000086189	-0.404141	-3.04275	0.00268345	0.356978
5:62605606	ENSG00000086189	-0.392733	-2.98007	0.00326684	0.389065	rs188360228	DIET; BMI	Genome wide signal	UK BIOBANK, GIANT UKBB
5:62605868	ENSG00000086189	-0.392731	-2.98007	0.00326679	0.389062
5:62629878	ENSG00000086189	-0.33934	-2.56027	0.0112533	0.593697
5:62630602	ENSG00000086189	-0.375712	-2.7488	0.00657096	0.506822
5:62635402	ENSG00000086189	-0.392326	-2.9807	0.00326042	0.388766
5:62637861	ENSG00000086189	-0.39237	-2.98105	0.00325684	0.388594
5:62638402	ENSG00000086189	-0.392374	-2.98108	0.00325653	0.388577
5:62647360	ENSG00000086189	-0.392634	-2.98455	0.00322155	0.386794
5:62655074	ENSG00000086189	-0.391013	-2.95872	0.0034907	0.40007
5:62659427	ENSG00000086189	-0.391123	-2.97577	0.00331077	0.391156
5:62661272	ENSG00000086189	-0.390914	-2.97449	0.00332399	0.391829
5:62680570	ENSG00000086189	-0.372802	-2.83914	0.00502665	0.461037
5:62684136	ENSG00000086189	0.696939	2.00632	0.0462708	0.788013
5:62690860	ENSG00000086189	-0.370907	-2.82824	0.00519361	0.466922
5:62696318	ENSG00000086189	-0.369149	-2.81817	0.00535232	0.472062

## Sheet: Sheet2
#Chrom	Position	End	Variant	AF	People/Populations	Comments
chr5	60683630	60683630	rs111800497
chr5	60691991	60691991	rs78589341
chr5	60696291	60696291	rs76743752
chr5	60698359	60698359	rs12188465
chr5	60702679	60702679	rs58234049
chr5	60705891	60705891	rs17422055
chr5	60706426	60706426	rs7727824
chr5	60711632	60711632	rs7734879
chr5	60712212	60712212	rs6449531
chr5	60712747	60712747	rs28610339
chr5	60714181	60714181	rs112785197
chr5	60714363	60714363	rs111533316
chr5	60715446	60715446	rs6449532
chr5	60716631	60716631	rs6894675
chr5	60716684	60716684	rs113516364
chr5	60718496	60718496	rs59375059
chr5	60718708	60718708	rs61325511
chr5	60720700	60720700	rs12187112
chr5	60721611	60721611	rs17422192
chr5	60722644	60722644	rs6449533
chr5	60723633	60723633	rs77290189
chr5	60728841	60728841	rs75224865
chr5	60730870	60730870	rs6885005
chr5	60732552	60732552	rs7714712
chr5	60733933	60733933	rs7720894
chr5	60735530	60735530	rs11743711
chr5	60735662	60735662	rs11950318
chr5	60736544	60736544	rs13171757
chr5	60739052	60739052	rs12522647
chr5	60743418	60743418	rs74419120
chr5	60744339	60744339	rs1445979
chr5	60746985	60746985	rs1348716
chr5	60749794	60749794	rs7722810
chr5	60750477	60750477	rs13162694
chr5	60751524	60751524	rs13185783
chr5	60752953	60752953	rs6881799
chr5	60754661	60754661	rs12517711
chr5	60754661	60754662	rs386688471
chr5	60755145	60755145	rs56802710
chr5	60757168	60757168	rs7732866
chr5	60758847	60758847	rs13157657
chr5	60760700	60760700	rs1477355
chr5	60761585	60761585	rs6449535
chr5	60762072	60762072	rs6882136
chr5	60763557	60763557	rs76550539
chr5	60765660	60765660	rs13166934
chr5	60766530	60766530	rs13171497
chr5	60766893	60766893	rs13172080
chr5	60769411	60769411	rs7717082
chr5	60769721	60769721	rs13170262
chr5	60771688	60771688	rs13160801
chr5	60773229	60773229	rs7714457
chr5	60773968	60773968	rs7719647
chr5	60774423	60774423	rs7723653
chr5	60777345	60777345	rs13163970
chr5	60778811	60778811	rs11747564
chr5	60781432	60781432	rs55838118
chr5	60683630	60683630	C	reference
chr5	60683630	60683630	T	0.123285	dbSNP	phase3-ACB	phase3-ASW	phase3-BEB	phase3-CEU	phase3-CLM	phase3-ESN	phase3-FIN	phase3-GBR	phase3-GIH	phase3-GWD	phase3-IBS	phase3-ITU	phase3-LWK	phase3-MSL	phase3-MXL	phase3-PEL	phase3-PJL	phase3-PUR	phase3-STU	phase3-TSI	phase3-YRI	ISB_founders-Nge3	Inova_CGI_founders-Nge3	Inova_Illumina_founders-Nge3	Malay	SSIP	gonl	Wellderly	UK10K	NA7022	18	NA12890	NA21732	NA21737	GS000009930	GS000009931	GS000010320	GS000010322	GS000010323	GS000010428	GS000010430	GS000010433	GS000010434	GS000011735
chr5	60691737	60691737	C	reference
chr5	60691737	60691737	CT	0.000758	ISB_founders-Nge3
chr5	60691991	60691991	A	reference
chr5	60691991	60691991	G	0.12609	dbSNP	phase3-ACB	phase3-ASW	phase3-BEB	phase3-CEU	phase3-CLM	phase3-ESN	phase3-FIN	phase3-GBR	phase3-GIH	phase3-GWD	phase3-IBS	phase3-ITU	phase3-LWK	phase3-MSL	phase3-MXL	phase3-PEL	phase3-PJL	phase3-PUR	phase3-STU	phase3-TSI	phase3-YRI	ISB_founders-Nge3	Inova_CGI_founders-Nge3	Inova_Illumina_founders-Nge3	Malay	SSIP	gonl	Wellderly	UK10K	NA7022	18	NA12890	NA21732	NA21737	GS000009930	GS000009931	GS000010320	GS000010322	GS000010323	GS000010428	GS000010430	GS000010433	GS000010434	GS000011735
chr5	60696291	60696291	G	reference	John	West
chr5	60696291	60696291	T	0.12609	dbSNP	phase3-ACB	phase3-ASW	phase3-BEB	phase3-CEU	phase3-CLM	phase3-ESN	phase3-FIN	phase3-GBR	phase3-GIH	phase3-GWD	phase3-IBS	phase3-ITU	phase3-LWK	phase3-MSL	phase3-MXL	phase3-PEL	phase3-PJL	phase3-PUR	phase3-STU	phase3-TSI	phase3-YRI	ISB_founders-Nge3	Inova_CGI_founders-Nge3	Inova_Illumina_founders-Nge3	Malay	SSIP	gonl	Wellderly	UK10K	NA7022	18	NA12890	NA21732	NA21737	John	West	GS000009930	GS000009931	GS000010320	GS000010322	GS000010323	GS000010428	GS000010430	GS000010433
chr5	60698359	60698359	T	reference	GMIAK14	John	West
chr5	60698359	60698359	C	0.022481	dbSNP	ISB_founders-Nge3	Inova_CGI_founders-Nge3	Inova_Illumina_founders-Nge3	SSIP	gonl	UK10K	GMIAK14	John	West	GS000011739	GS000011806	GS000011809	GS000014566	GS000015185	GS000015232	GS000015886	GS000015893	GS000016446	HGDP00521
chr5	60698359	60698360	TC	reference
chr5	60698359	60698360	T	0.008568	phase3-ACB	phase3-ASW	phase3-CDX	phase3-CHB	phase3-CLM	phase3-ESN	phase3-GIH	phase3-GWD	phase3-LWK	phase3-MSL	phase3-MXL	phase3-PUR	phase3-YRI	ISB_founders-Nge3
chr5	60698359	60698360	TT	0.004246	ISB_founders-Nge3	Wellderly
chr5	60698359	60698360	CC	0.003905	phase3-ACB	phase3-ASW	phase3-BEB	phase3-CEU	phase3-CHS	phase3-CLM	phase3-FIN	phase3-GBR	phase3-IBS	phase3-ITU	phase3-MXL	phase3-PEL	phase3-PUR	phase3-TSI	ISB_founders-Nge3	Wellderly	GS000015186
chr5	60698359	60698360	TTT	0.000493	ISB_founders-Nge3	Wellderly
chr5	60698359	60698360	DELETION	0.000152	Inova_Illumina_founders-Nge3
chr5	60698359	60698360	TCC	3.8e-05	Wellderly
chr5	60702679	60702679	A	reference
chr5	60702679	60702679	G	0.123095	dbSNP	phase3-ACB	phase3-ASW	phase3-BEB	phase3-CEU	phase3-CLM	phase3-ESN	phase3-FIN	phase3-GBR	phase3-GIH	phase3-GWD	phase3-IBS	phase3-ITU	phase3-LWK	phase3-MSL	phase3-MXL	phase3-PEL	phase3-PJL	phase3-PUR	phase3-STU	phase3-TSI	phase3-YRI	ISB_founders-Nge3	Inova_CGI_founders-Nge3	Inova_Illumina_founders-Nge3	Malay	SSIP	gonl	Wellderly	UK10K	NA7022	18	NA12890	NA21737	GS000009930	GS000009931	GS000010320	GS000010322	GS000010323	GS000010428	GS000010430	GS000010433	GS000010434	GS000011735	GS000011739
chr5	60702945	60702947	CAT	reference
chr5	60702945	60702947	C	0.007468	ISB_founders-Nge3	CGI-specific
chr5	60705891	60705891	T	reference	John	West
chr5	60705891	60705891	A	0.129995	dbSNP	phase3-ACB	phase3-ASW	phase3-BEB	phase3-CEU	phase3-CLM	phase3-ESN	phase3-FIN	phase3-GBR	phase3-GIH	phase3-GWD	phase3-IBS	phase3-ITU	phase3-LWK	phase3-MSL	phase3-MXL	phase3-PEL	phase3-PJL	phase3-PUR	phase3-STU	phase3-TSI	phase3-YRI	ISB_founders-Nge3	Inova_CGI_founders-Nge3	Inova_Illumina_founders-Nge3	Malay	SSIP	gonl	Wellderly	UK10K	NA7022	18	NA12890	NA21732	NA21737	John	West	GS000009930	GS000009931	GS000010320	GS000010322	GS000010323	GS000010428	GS000010430	GS000010433
chr5	60706426	60706426	T	reference	Seong-Jin	Kim	Stephen	Quake	Desmond	Tutu	J.	Craig	Venter	Gordon	Moore
chr5	60706426	60706426	C	0.310903	dbSNP	phase3-ACB	phase3-ASW	phase3-BEB	phase3-CDX	phase3-CEU	phase3-CHB	phase3-CHS	phase3-CLM	phase3-ESN	phase3-FIN	phase3-GBR	phase3-GIH	phase3-GWD	phase3-IBS	phase3-ITU	phase3-JPT	phase3-KHV	phase3-LWK	phase3-MSL	phase3-MXL	phase3-PEL	phase3-PJL	phase3-PUR	phase3-STU	phase3-TSI	phase3-YRI	ISB_founders-Nge3	Inova_CGI_founders-Nge3	Inova_Illumina_founders-Nge3	Malay	SSIP	gonl	Wellderly	UK10K	Seong-Jin	Kim	Stephen	Quake	NA7022	18	Desmond	Tutu	!Gubi	J.
chr5	60711632	60711632	C	reference	Seong-Jin	Kim	Stephen	Quake	Desmond	Tutu	!Gubi	J.	Craig	Venter	Gordon	Moore
chr5	60711632	60711632	A	0.322959	dbSNP	phase3-ACB	phase3-ASW	phase3-BEB	phase3-CDX	phase3-CEU	phase3-CHB	phase3-CHS	phase3-CLM	phase3-ESN	phase3-FIN	phase3-GBR	phase3-GIH	phase3-GWD	phase3-IBS	phase3-ITU	phase3-JPT	phase3-KHV	phase3-LWK	phase3-MSL	phase3-MXL	phase3-PEL	phase3-PJL	phase3-PUR	phase3-STU	phase3-TSI	phase3-YRI	ISB_founders-Nge3	Inova_CGI_founders-Nge3	Inova_Illumina_founders-Nge3	Malay	SSIP	gonl	Wellderly	UK10K	iJGVD	Seong-Jin	Kim	Stephen	Quake	NA7022	18	Desmond	Tutu	!Gubi
chr5	60712212	60712212	G	reference	Seong-Jin	Kim	Stephen	Quake	James	Watson	Desmond	Tutu	!Gubi
chr5	60712212	60712212	A	0.322542	dbSNP	phase3-ACB	phase3-ASW	phase3-BEB	phase3-CDX	phase3-CEU	phase3-CHB	phase3-CHS	phase3-CLM	phase3-ESN	phase3-FIN	phase3-GBR	phase3-GIH	phase3-GWD	phase3-IBS	phase3-ITU	phase3-JPT	phase3-KHV	phase3-LWK	phase3-MSL	phase3-MXL	phase3-PEL	phase3-PJL	phase3-PUR	phase3-STU	phase3-TSI	phase3-YRI	ISB_founders-Nge3	Inova_CGI_founders-Nge3	Inova_Illumina_founders-Nge3	Malay	SSIP	gonl	Wellderly	UK10K	iJGVD	Seong-Jin	Kim	Stephen	Quake	NA7022	18	James	Watson	Desmond
chr5	60712747	60712747	C	reference	Seong-Jin	Kim	Stephen	Quake	James	Watson	Desmond	Tutu	!Gubi	J.	Craig	Venter	Gordon	Moore
chr5	60712747	60712747	A	0.246607	dbSNP	ISB_founders-Nge3	Inova_CGI_founders-Nge3	Inova_Illumina_founders-Nge3	Malay	SSIP	gonl	Wellderly	UK10K	Seong-Jin	Kim	Stephen	Quake	NA7022	18	James	Watson	Desmond	Tutu	!Gubi	J.	Craig	Venter	NA12890	NA12892	NA21732	NA21733	NA21737	NA21767	GMIAK1	John	West	Gordon	Moore	SAIF	GS000009926	GS000009928	GS000009930	GS000009931	GS000010320	GS000010322	GS000010323	GS000010424	GS000010425	GS000010428
chr5	60714181	60714181	G	reference
chr5	60714181	60714181	T	0.126166	dbSNP	phase3-ACB	phase3-ASW	phase3-BEB	phase3-CEU	phase3-CLM	phase3-ESN	phase3-FIN	phase3-GBR	phase3-GIH	phase3-GWD	phase3-IBS	phase3-ITU	phase3-LWK	phase3-MSL	phase3-MXL	phase3-PEL	phase3-PJL	phase3-PUR	phase3-STU	phase3-TSI	phase3-YRI	ISB_founders-Nge3	Inova_CGI_founders-Nge3	Inova_Illumina_founders-Nge3	Malay	SSIP	gonl	Wellderly	UK10K	NA7022	18	NA12890	NA21732	NA21737	GS000009930	GS000009931	GS000010320	GS000010322	GS000010323	GS000010428	GS000010430	GS000010433	GS000010434	GS000011735
chr5	60714363	60714363	G	reference
chr5	60714363	60714363	A	0.119911	dbSNP	phase3-ACB	phase3-ASW	phase3-BEB	phase3-CEU	phase3-CLM	phase3-ESN	phase3-FIN	phase3-GBR	phase3-GIH	phase3-GWD	phase3-IBS	phase3-ITU	phase3-LWK	phase3-MSL	phase3-MXL	phase3-PEL	phase3-PJL	phase3-PUR	phase3-STU	phase3-TSI	phase3-YRI	ISB_founders-Nge3	Inova_CGI_founders-Nge3	Inova_Illumina_founders-Nge3	Malay	SSIP	gonl	UK10K	NA7022	18	NA12890	NA21732	NA21737	GS000009930	GS000009931	GS000010320	GS000010322	GS000010323	GS000010428	GS000010430	GS000010433	GS000010434	GS000011735	GS000011739
chr5	60714363	60714364	GG	reference
chr5	60714363	60714364	AG	0.005687	Wellderly	CGI-specific
chr5	60714363	60714364	GC	0.000114	Wellderly	CGI-specific
chr5	60715446	60715446	C	reference	Seong-Jin	Kim	Stephen	Quake	James	Watson	Desmond	Tutu	!Gubi	J.	Craig	Venter	Gordon	Moore
chr5	60715446	60715446	T	0.322655	dbSNP	phase3-ACB	phase3-ASW	phase3-BEB	phase3-CDX	phase3-CEU	phase3-CHB	phase3-CHS	phase3-CLM	phase3-ESN	phase3-FIN	phase3-GBR	phase3-GIH	phase3-GWD	phase3-IBS	phase3-ITU	phase3-JPT	phase3-KHV	phase3-LWK	phase3-MSL	phase3-MXL	phase3-PEL	phase3-PJL	phase3-PUR	phase3-STU	phase3-TSI	phase3-YRI	ISB_founders-Nge3	Inova_CGI_founders-Nge3	Inova_Illumina_founders-Nge3	Malay	SSIP	gonl	Wellderly	UK10K	iJGVD	Seong-Jin	Kim	Stephen	Quake	NA7022	18	James	Watson	Desmond
chr5	60716631	60716631	G	reference	Seong-Jin	Kim	Stephen	Quake	James	Watson	Desmond	Tutu	!Gubi	J.	Craig	Venter	Gordon	Moore
chr5	60716631	60716631	C	0.322087	dbSNP	phase3-ACB	phase3-ASW	phase3-BEB	phase3-CDX	phase3-CEU	phase3-CHB	phase3-CHS	phase3-CLM	phase3-ESN	phase3-FIN	phase3-GBR	phase3-GIH	phase3-GWD	phase3-IBS	phase3-ITU	phase3-JPT	phase3-KHV	phase3-LWK	phase3-MSL	phase3-MXL	phase3-PEL	phase3-PJL	phase3-PUR	phase3-STU	phase3-TSI	phase3-YRI	ISB_founders-Nge3	Inova_CGI_founders-Nge3	Inova_Illumina_founders-Nge3	Malay	SSIP	gonl	Wellderly	UK10K	iJGVD	Seong-Jin	Kim	Stephen	Quake	NA7022	18	James	Watson	Desmond
chr5	60716684	60716684	A	reference	John	West
chr5	60716684	60716684	G	0.121275	dbSNP	phase3-ACB	phase3-ASW	phase3-BEB	phase3-CEU	phase3-CLM	phase3-ESN	phase3-FIN	phase3-GBR	phase3-GIH	phase3-GWD	phase3-IBS	phase3-ITU	phase3-LWK	phase3-MSL	phase3-MXL	phase3-PEL	phase3-PJL	phase3-PUR	phase3-STU	phase3-TSI	phase3-YRI	ISB_founders-Nge3	Inova_CGI_founders-Nge3	Inova_Illumina_founders-Nge3	Malay	SSIP	gonl	Wellderly	UK10K	NA7022	18	NA12890	NA21732	NA21737	John	West	GS000009930	GS000009931	GS000010320	GS000010322	GS000010323	GS000010428	GS000010430	GS000010433
chr5	60718496	60718496	T	reference	NA7022	18
chr5	60718496	60718496	G	0.126393	dbSNP	phase3-ACB	phase3-ASW	phase3-BEB	phase3-CEU	phase3-CLM	phase3-ESN	phase3-FIN	phase3-GBR	phase3-GIH	phase3-GWD	phase3-IBS	phase3-ITU	phase3-LWK	phase3-MSL	phase3-MXL	phase3-PEL	phase3-PJL	phase3-PUR	phase3-STU	phase3-TSI	phase3-YRI	ISB_founders-Nge3	Inova_CGI_founders-Nge3	Inova_Illumina_founders-Nge3	Malay	SSIP	gonl	Wellderly	UK10K	NA7022	18	NA12890	NA21732	NA21737	GS000009930	GS000009931	GS000010320	GS000010322	GS000010323	GS000010428	GS000010430	GS000010433	GS000010434	GS000011735
chr5	60718708	60718708	A	reference	John	West
chr5	60718708	60718708	G	0.128516	dbSNP	phase3-ACB	phase3-ASW	phase3-BEB	phase3-CEU	phase3-CLM	phase3-ESN	phase3-FIN	phase3-GBR	phase3-GIH	phase3-GWD	phase3-IBS	phase3-ITU	phase3-LWK	phase3-MSL	phase3-MXL	phase3-PEL	phase3-PJL	phase3-PUR	phase3-STU	phase3-TSI	phase3-YRI	ISB_founders-Nge3	Inova_CGI_founders-Nge3	Inova_Illumina_founders-Nge3	Malay	SSIP	gonl	Wellderly	UK10K	NA7022	18	NA12890	NA21737	John	West	GS000009930	GS000009931	GS000010320	GS000010322	GS000010323	GS000010428	GS000010430	GS000010433	GS000010434
chr5	60720700	60720700	G	reference	!Gubi	J.	Craig	Venter	GMIAK1
chr5	60720700	60720700	A	0.288801	dbSNP	phase3-ACB	phase3-ASW	phase3-BEB	phase3-CDX	phase3-CEU	phase3-CHB	phase3-CHS	phase3-CLM	phase3-ESN	phase3-FIN	phase3-GBR	phase3-GIH	phase3-GWD	phase3-IBS	phase3-ITU	phase3-JPT	phase3-KHV	phase3-LWK	phase3-MSL	phase3-MXL	phase3-PEL	phase3-PJL	phase3-PUR	phase3-STU	phase3-TSI	phase3-YRI	ISB_founders-Nge3	Inova_CGI_founders-Nge3	Inova_Illumina_founders-Nge3	Malay	SSIP	gonl	Wellderly	UK10K	NA7022	18	!Gubi	J.	Craig	Venter	NA12890	NA12892	NA21732	NA21733
chr5	60721611	60721611	T	reference	John	West
chr5	60721611	60721611	C	0.129957	dbSNP	phase3-ACB	phase3-ASW	phase3-BEB	phase3-CEU	phase3-CLM	phase3-ESN	phase3-FIN	phase3-GBR	phase3-GIH	phase3-GWD	phase3-IBS	phase3-ITU	phase3-LWK	phase3-MSL	phase3-MXL	phase3-PEL	phase3-PJL	phase3-PUR	phase3-STU	phase3-TSI	phase3-YRI	ISB_founders-Nge3	Inova_CGI_founders-Nge3	Inova_Illumina_founders-Nge3	Malay	SSIP	gonl	Wellderly	UK10K	NA7022	18	NA12890	NA21732	NA21737	John	West	GS000009930	GS000009931	GS000010320	GS000010322	GS000010428	GS000010430	GS000010433	GS000010434
chr5	60721611	60721613	TAT	reference
chr5	60721611	60721613	CAT	3.8e-05	GS000010323
chr5	60722643	60722644	TT	reference
chr5	60722643	60722644	TC	0.000152	ISB_founders-Nge3
chr5	60722643	60722644	TCT	0.000114	ISB_founders-Nge3
chr5	60722644	60722644	T	reference	Seong-Jin	Kim	NA7022	18	James	Watson	Desmond	Tutu	!Gubi	J.	Craig	Venter
chr5	60722644	60722644	C	0.31621	dbSNP	phase3-ACB	phase3-ASW	phase3-BEB	phase3-CDX	phase3-CEU	phase3-CHB	phase3-CHS	phase3-CLM	phase3-ESN	phase3-FIN	phase3-GBR	phase3-GIH	phase3-GWD	phase3-IBS	phase3-ITU	phase3-JPT	phase3-KHV	phase3-LWK	phase3-MSL	phase3-MXL	phase3-PEL	phase3-PJL	phase3-PUR	phase3-STU	phase3-TSI	phase3-YRI	ISB_founders-Nge3	Inova_CGI_founders-Nge3	Inova_Illumina_founders-Nge3	Malay	SSIP	gonl	Wellderly	UK10K	iJGVD	Seong-Jin	Kim	NA7022	18	James	Watson	Desmond	Tutu	!Gubi
chr5	60723633	60723633	T	reference	John	West
chr5	60723633	60723633	C	0.126545	dbSNP	phase3-ACB	phase3-ASW	phase3-BEB	phase3-CEU	phase3-CLM	phase3-ESN	phase3-FIN	phase3-GBR	phase3-GIH	phase3-GWD	phase3-IBS	phase3-ITU	phase3-LWK	phase3-MSL	phase3-MXL	phase3-PEL	phase3-PJL	phase3-PUR	phase3-STU	phase3-TSI	phase3-YRI	ISB_founders-Nge3	Inova_CGI_founders-Nge3	Inova_Illumina_founders-Nge3	Malay	SSIP	gonl	Wellderly	UK10K	NA7022	18	NA12890	NA21732	NA21737	John	West	GS000009930	GS000009931	GS000010320	GS000010322	GS000010323	GS000010428	GS000010430	GS000010433
chr5	60728840	60728842	CAT	reference
chr5	60728840	60728842	CGT	3.8e-05	GS000015230
chr5	60728841	60728841	A	reference	John	West
chr5	60728841	60728841	G	0.129653	dbSNP	phase3-ACB	phase3-ASW	phase3-BEB	phase3-CEU	phase3-CLM	phase3-ESN	phase3-FIN	phase3-GBR	phase3-GIH	phase3-GWD	phase3-IBS	phase3-ITU	phase3-LWK	phase3-MSL	phase3-MXL	phase3-PEL	phase3-PJL	phase3-PUR	phase3-STU	phase3-TSI	phase3-YRI	ISB_founders-Nge3	Inova_CGI_founders-Nge3	Inova_Illumina_founders-Nge3	Malay	SSIP	gonl	Wellderly	UK10K	NA7022	18	NA12890	John	West	GS000009930	GS000009931	GS000010320	GS000010322	GS000010323	GS000010428	GS000010430	GS000010433	GS000010434	GS000011735
chr5	60729886	60729890	ATATA	reference
chr5	60729886	60729890	DELETION	0.000114	Inova_Illumina_founders-Nge3
chr5	60730870	60730870	T	reference	Seong-Jin	Kim	Stephen	Quake	James	Watson	Desmond	Tutu	!Gubi	Gordon	Moore
chr5	60730870	60730870	A	0.322162	dbSNP	phase3-ACB	phase3-ASW	phase3-BEB	phase3-CDX	phase3-CEU	phase3-CHB	phase3-CHS	phase3-CLM	phase3-ESN	phase3-FIN	phase3-GBR	phase3-GIH	phase3-GWD	phase3-IBS	phase3-ITU	phase3-JPT	phase3-KHV	phase3-LWK	phase3-MSL	phase3-MXL	phase3-PEL	phase3-PJL	phase3-PUR	phase3-STU	phase3-TSI	phase3-YRI	ISB_founders-Nge3	Inova_CGI_founders-Nge3	Inova_Illumina_founders-Nge3	Malay	SSIP	gonl	Wellderly	UK10K	iJGVD	Seong-Jin	Kim	Stephen	Quake	NA7022	18	James	Watson	Desmond
chr5	60732552	60732552	C	reference	Seong-Jin	Kim	Stephen	Quake	James	Watson	Desmond	Tutu	J.	Craig	Venter	Gordon	Moore
chr5	60732552	60732552	A	0.325726	dbSNP	phase3-ACB	phase3-ASW	phase3-BEB	phase3-CDX	phase3-CEU	phase3-CHB	phase3-CHS	phase3-CLM	phase3-ESN	phase3-FIN	phase3-GBR	phase3-GIH	phase3-GWD	phase3-IBS	phase3-ITU	phase3-JPT	phase3-KHV	phase3-LWK	phase3-MSL	phase3-MXL	phase3-PEL	phase3-PJL	phase3-PUR	phase3-STU	phase3-TSI	phase3-YRI	ISB_founders-Nge3	Inova_CGI_founders-Nge3	Inova_Illumina_founders-Nge3	Malay	SSIP	gonl	Wellderly	UK10K	iJGVD	Seong-Jin	Kim	Stephen	Quake	NA7022	18	James	Watson	Desmond
chr5	60733933	60733933	C	0.52612	dbSNP	phase3-ACB	phase3-ASW	phase3-BEB	phase3-CDX	phase3-CEU	phase3-CHB	phase3-CHS	phase3-CLM	phase3-ESN	phase3-FIN	phase3-GBR	phase3-GIH	phase3-GWD	phase3-IBS	phase3-ITU	phase3-JPT	phase3-KHV	phase3-LWK	phase3-MSL	phase3-MXL	phase3-PEL	phase3-PJL	phase3-PUR	phase3-STU	phase3-TSI	phase3-YRI	ISB_founders-Nge3	Inova_CGI_founders-Nge3	Inova_Illumina_founders-Nge3	Malay	SSIP	gonl	Wellderly	UK10K	iJGVD	Seong-Jin	Kim	Stephen	Quake	NA7022	18	George	Church	James
chr5	60733933	60733933	G	reference	Seong-Jin	Kim	George	Church	James	Watson	GMIAK5	GMIAK9	Gordon	Moore
chr5	60735530	60735530	T	reference	Seong-Jin	Kim	Stephen	Quake	Desmond	Tutu	Gordon	Moore
chr5	60735530	60735530	C	0.235386	dbSNP	phase3-ACB	phase3-ASW	phase3-BEB	phase3-CDX	phase3-CEU	phase3-CHB	phase3-CHS	phase3-CLM	phase3-ESN	phase3-FIN	phase3-GBR	phase3-GIH	phase3-GWD	phase3-IBS	phase3-ITU	phase3-JPT	phase3-KHV	phase3-LWK	phase3-MSL	phase3-MXL	phase3-PEL	phase3-PJL	phase3-PUR	phase3-STU	phase3-TSI	phase3-YRI	ISB_founders-Nge3	Inova_CGI_founders-Nge3	Inova_Illumina_founders-Nge3	Malay	SSIP	gonl	Wellderly	iJGVD	Seong-Jin	Kim	Stephen	Quake	NA7022	18	Desmond	Tutu	!Gubi	J.
chr5	60735657	60735662	TGAAAC	reference
chr5	60735657	60735662	TGAAAG	0.012321	Wellderly	CGI-specific
chr5	60735662	60735662	C	reference	Seong-Jin	Kim	Stephen	Quake	NA7022	18	James	Watson	Desmond	Tutu	Gordon	Moore
chr5	60735662	60735662	G	0.226401	dbSNP	phase3-ACB	phase3-ASW	phase3-BEB	phase3-CDX	phase3-CEU	phase3-CHB	phase3-CHS	phase3-CLM	phase3-ESN	phase3-FIN	phase3-GBR	phase3-GIH	phase3-GWD	phase3-IBS	phase3-ITU	phase3-JPT	phase3-KHV	phase3-LWK	phase3-MSL	phase3-MXL	phase3-PEL	phase3-PJL	phase3-PUR	phase3-STU	phase3-TSI	phase3-YRI	ISB_founders-Nge3	Inova_CGI_founders-Nge3	Inova_Illumina_founders-Nge3	Malay	SSIP	gonl	iJGVD	Seong-Jin	Kim	Stephen	Quake	NA7022	18	James	Watson	Desmond	Tutu	!Gubi
chr5	60736544	60736544	C	reference	Seong-Jin	Kim	Stephen	Quake	James	Watson	Desmond	Tutu	!Gubi
chr5	60736544	60736544	T	0.343582	dbSNP	phase3-ACB	phase3-ASW	phase3-BEB	phase3-CDX	phase3-CEU	phase3-CHB	phase3-CHS	phase3-CLM	phase3-ESN	phase3-FIN	phase3-GBR	phase3-GIH	phase3-GWD	phase3-IBS	phase3-ITU	phase3-JPT	phase3-KHV	phase3-LWK	phase3-MSL	phase3-MXL	phase3-PEL	phase3-PJL	phase3-PUR	phase3-STU	phase3-TSI	phase3-YRI	ISB_founders-Nge3	Inova_CGI_founders-Nge3	Inova_Illumina_founders-Nge3	Malay	SSIP	gonl	Wellderly	UK10K	iJGVD	Seong-Jin	Kim	Stephen	Quake	NA7022	18	James	Watson	Desmond
chr5	60739052	60739052	A	reference	Seong-Jin	Kim	Stephen	Quake	James	Watson	Desmond	Tutu	!Gubi	Gordon	Moore
chr5	60739052	60739052	G	0.347904	dbSNP	phase3-ACB	phase3-ASW	phase3-BEB	phase3-CDX	phase3-CEU	phase3-CHB	phase3-CHS	phase3-CLM	phase3-ESN	phase3-FIN	phase3-GBR	phase3-GIH	phase3-GWD	phase3-IBS	phase3-ITU	phase3-JPT	phase3-KHV	phase3-LWK	phase3-MSL	phase3-MXL	phase3-PEL	phase3-PJL	phase3-PUR	phase3-STU	phase3-TSI	phase3-YRI	ISB_founders-Nge3	Inova_CGI_founders-Nge3	Inova_Illumina_founders-Nge3	Malay	SSIP	gonl	Wellderly	UK10K	iJGVD	Seong-Jin	Kim	Stephen	Quake	NA7022	18	James	Watson	Desmond
chr5	60743418	60743418	C	reference	John	West
chr5	60743418	60743418	T	0.128744	dbSNP	phase3-ACB	phase3-ASW	phase3-BEB	phase3-CEU	phase3-CLM	phase3-ESN	phase3-FIN	phase3-GBR	phase3-GIH	phase3-GWD	phase3-IBS	phase3-ITU	phase3-LWK	phase3-MSL	phase3-MXL	phase3-PEL	phase3-PJL	phase3-PUR	phase3-STU	phase3-TSI	phase3-YRI	ISB_founders-Nge3	Inova_CGI_founders-Nge3	Inova_Illumina_founders-Nge3	Malay	SSIP	gonl	Wellderly	UK10K	NA7022	18	NA12890	NA21732	NA21737	John	West	GS000009930	GS000009931	GS000010320	GS000010322	GS000010323	GS000010428	GS000010430	GS000010431
chr5	60744339	60744339	T	reference	Seong-Jin	Kim	Stephen	Quake	James	Watson	Desmond	Tutu
chr5	60744339	60744339	A	0.238418	dbSNP	phase3-ACB	phase3-ASW	phase3-BEB	phase3-CDX	phase3-CEU	phase3-CHB	phase3-CHS	phase3-CLM	phase3-ESN	phase3-FIN	phase3-GBR	phase3-GIH	phase3-GWD	phase3-IBS	phase3-ITU	phase3-JPT	phase3-KHV	phase3-LWK	phase3-MSL	phase3-MXL	phase3-PEL	phase3-PJL	phase3-PUR	phase3-STU	phase3-TSI	phase3-YRI	ISB_founders-Nge3	Inova_CGI_founders-Nge3	Inova_Illumina_founders-Nge3	Malay	SSIP	gonl	Wellderly	iJGVD	Seong-Jin	Kim	Stephen	Quake	NA7022	18	James	Watson	Desmond	Tutu
chr5	60746985	60746985	G	reference	Seong-Jin	Kim	Stephen	Quake	James	Watson	Desmond	Tutu	Gordon	Moore
chr5	60746985	60746985	A	0.238039	dbSNP	phase3-ACB	phase3-ASW	phase3-BEB	phase3-CDX	phase3-CEU	phase3-CHB	phase3-CHS	phase3-CLM	phase3-ESN	phase3-FIN	phase3-GBR	phase3-GIH	phase3-GWD	phase3-IBS	phase3-ITU	phase3-JPT	phase3-KHV	phase3-LWK	phase3-MSL	phase3-MXL	phase3-PEL	phase3-PJL	phase3-PUR	phase3-STU	phase3-TSI	phase3-YRI	ISB_founders-Nge3	Inova_CGI_founders-Nge3	Inova_Illumina_founders-Nge3	Malay	SSIP	gonl	Wellderly	iJGVD	Seong-Jin	Kim	Stephen	Quake	NA7022	18	James	Watson	Desmond	Tutu
chr5	60749793	60749794	TA	reference
chr5	60749793	60749794	TT	0.000114	ISB_founders-Nge3
chr5	60749794	60749794	A	reference	Seong-Jin	Kim	Stephen	Quake	James	Watson	Desmond	Tutu	!Gubi	Gordon	Moore
chr5	60749794	60749794	T	0.218705	dbSNP	phase3-ACB	phase3-ASW	phase3-BEB	phase3-CDX	phase3-CEU	phase3-CHB	phase3-CHS	phase3-CLM	phase3-ESN	phase3-FIN	phase3-GBR	phase3-GIH	phase3-GWD	phase3-IBS	phase3-ITU	phase3-JPT	phase3-KHV	phase3-LWK	phase3-MSL	phase3-MXL	phase3-PEL	phase3-PJL	phase3-PUR	phase3-STU	phase3-TSI	phase3-YRI	ISB_founders-Nge3	Inova_CGI_founders-Nge3	Inova_Illumina_founders-Nge3	Malay	SSIP	gonl	iJGVD	Seong-Jin	Kim	Stephen	Quake	NA7022	18	James	Watson	Desmond	Tutu	!Gubi
chr5	60749794	60749795	AC	reference
chr5	60749794	60749795	TC	0.00997	Wellderly	GS000015225	CGI-specific
chr5	60750477	60750477	T	reference	Seong-Jin	Kim	James	Watson	GMIAK1
chr5	60750477	60750477	C	0.331147	dbSNP	phase3-ACB	phase3-ASW	phase3-BEB	phase3-CDX	phase3-CEU	phase3-CHB	phase3-CHS	phase3-CLM	phase3-ESN	phase3-FIN	phase3-GBR	phase3-GIH	phase3-GWD	phase3-IBS	phase3-ITU	phase3-JPT	phase3-KHV	phase3-LWK	phase3-MSL	phase3-MXL	phase3-PEL	phase3-PJL	phase3-PUR	phase3-STU	phase3-TSI	phase3-YRI	ISB_founders-Nge3	Inova_CGI_founders-Nge3	Inova_Illumina_founders-Nge3	Malay	SSIP	gonl	Wellderly	UK10K	Seong-Jin	Kim	NA7022	18	James	Watson	!Gubi	J.	Craig	Venter
chr5	60751524	60751524	A	reference	Seong-Jin	Kim	Stephen	Quake	NA7022	18	James	Watson	Desmond	Tutu
chr5	60751524	60751524	T	0.243006	dbSNP	phase3-ACB	phase3-ASW	phase3-BEB	phase3-CDX	phase3-CEU	phase3-CHB	phase3-CHS	phase3-CLM	phase3-ESN	phase3-FIN	phase3-GBR	phase3-GIH	phase3-GWD	phase3-IBS	phase3-ITU	phase3-JPT	phase3-KHV	phase3-LWK	phase3-MSL	phase3-MXL	phase3-PEL	phase3-PJL	phase3-PUR	phase3-STU	phase3-TSI	phase3-YRI	ISB_founders-Nge3	Inova_CGI_founders-Nge3	Inova_Illumina_founders-Nge3	Malay	SSIP	gonl	Wellderly	iJGVD	Seong-Jin	Kim	Stephen	Quake	NA7022	18	James	Watson	Desmond	Tutu
chr5	60752953	60752953	T	reference	Seong-Jin	Kim	GMIAK1
chr5	60752953	60752953	A	0.23167	dbSNP	phase3-ACB	phase3-ASW	phase3-BEB	phase3-CDX	phase3-CEU	phase3-CHB	phase3-CHS	phase3-CLM	phase3-ESN	phase3-FIN	phase3-GBR	phase3-GIH	phase3-GWD	phase3-IBS	phase3-ITU	phase3-JPT	phase3-KHV	phase3-LWK	phase3-MSL	phase3-MXL	phase3-PEL	phase3-PJL	phase3-PUR	phase3-STU	phase3-TSI	phase3-YRI	ISB_founders-Nge3	Inova_CGI_founders-Nge3	Inova_Illumina_founders-Nge3	Malay	SSIP	gonl	Wellderly	iJGVD	Seong-Jin	Kim	!Gubi	G/aq'o	J.	Craig	Venter	NA12890	NA12892	NA21732
chr5	60752953	60752953	DELETION	3.8e-05	GS000016030
chr5	60754661	60754661	T	reference	Seong-Jin	Kim	Stephen	Quake	James	Watson
chr5	60754661	60754661	C	0.333611	dbSNP	phase3-ACB	phase3-ASW	phase3-BEB	phase3-CDX	phase3-CEU	phase3-CHB	phase3-CHS	phase3-CLM	phase3-ESN	phase3-FIN	phase3-GBR	phase3-GIH	phase3-GWD	phase3-IBS	phase3-ITU	phase3-JPT	phase3-KHV	phase3-LWK	phase3-MSL	phase3-MXL	phase3-PEL	phase3-PJL	phase3-PUR	phase3-STU	phase3-TSI	phase3-YRI	ISB_founders-Nge3	Inova_CGI_founders-Nge3	Inova_Illumina_founders-Nge3	Malay	SSIP	gonl	Wellderly	UK10K	Seong-Jin	Kim	Stephen	Quake	NA7022	18	James	Watson	!Gubi	NA12890
chr5	60754661	60754662	TG	reference
chr5	60754661	60754662	CA	3.8e-05	dbSNP
chr5	60755145	60755145	C	reference	John	West
chr5	60755145	60755145	A	0.1328	dbSNP	phase3-ACB	phase3-ASW	phase3-BEB	phase3-CEU	phase3-CLM	phase3-ESN	phase3-FIN	phase3-GBR	phase3-GIH	phase3-GWD	phase3-IBS	phase3-ITU	phase3-LWK	phase3-MSL	phase3-MXL	phase3-PEL	phase3-PJL	phase3-PUR	phase3-STU	phase3-TSI	phase3-YRI	ISB_founders-Nge3	Inova_CGI_founders-Nge3	Inova_Illumina_founders-Nge3	Malay	SSIP	gonl	Wellderly	UK10K	NA7022	18	NA12890	NA21732	NA21737	John	West	GS000009930	GS000009931	GS000010320	GS000010322	GS000010323	GS000010428	GS000010430	GS000010431
chr5	60757168	60757168	C	reference	NA7022	18	John	West
chr5	60757168	60757168	G	0.129009	dbSNP	phase3-ACB	phase3-ASW	phase3-BEB	phase3-CEU	phase3-CLM	phase3-ESN	phase3-FIN	phase3-GBR	phase3-GIH	phase3-GWD	phase3-IBS	phase3-ITU	phase3-LWK	phase3-MSL	phase3-MXL	phase3-PEL	phase3-PJL	phase3-PUR	phase3-STU	phase3-TSI	phase3-YRI	ISB_founders-Nge3	Inova_CGI_founders-Nge3	Inova_Illumina_founders-Nge3	Malay	SSIP	gonl	Wellderly	UK10K	NA7022	18	NA12890	NA21732	NA21737	John	West	GS000009930	GS000009931	GS000010320	GS000010322	GS000010323	GS000010428	GS000010430	GS000010431
chr5	60758846	60758847	TC	reference
chr5	60758846	60758847	TA	0.000114	ISB_founders-Nge3
chr5	60758847	60758847	C	reference	Seong-Jin	Kim	Stephen	Quake	NA7022	18	!Gubi
chr5	60758847	60758847	A	0.226515	dbSNP	phase3-ACB	phase3-ASW	phase3-BEB	phase3-CDX	phase3-CEU	phase3-CHB	phase3-CHS	phase3-CLM	phase3-ESN	phase3-FIN	phase3-GBR	phase3-GIH	phase3-GWD	phase3-IBS	phase3-ITU	phase3-JPT	phase3-KHV	phase3-LWK	phase3-MSL	phase3-MXL	phase3-PEL	phase3-PJL	phase3-PUR	phase3-STU	phase3-TSI	phase3-YRI	ISB_founders-Nge3	Inova_CGI_founders-Nge3	Inova_Illumina_founders-Nge3	Malay	SSIP	gonl	Wellderly	iJGVD	Seong-Jin	Kim	Stephen	Quake	NA7022	18	!Gubi	J.	Craig	Venter
chr5	60758847	60758849	CAT	reference
chr5	60758847	60758849	AAT	3.8e-05	GS000010323
chr5	60760700	60760700	T	reference	Seong-Jin	Kim	Stephen	Quake	James	Watson	Desmond	Tutu	Gordon	Moore
chr5	60760700	60760700	C	0.241754	dbSNP	phase3-ACB	phase3-ASW	phase3-BEB	phase3-CDX	phase3-CEU	phase3-CHB	phase3-CHS	phase3-CLM	phase3-ESN	phase3-FIN	phase3-GBR	phase3-GIH	phase3-GWD	phase3-IBS	phase3-ITU	phase3-JPT	phase3-KHV	phase3-LWK	phase3-MSL	phase3-MXL	phase3-PEL	phase3-PJL	phase3-PUR	phase3-STU	phase3-TSI	phase3-YRI	ISB_founders-Nge3	Inova_CGI_founders-Nge3	Inova_Illumina_founders-Nge3	Malay	SSIP	gonl	Wellderly	iJGVD	Seong-Jin	Kim	Stephen	Quake	NA7022	18	James	Watson	Desmond	Tutu
chr5	60761585	60761585	T	reference	Seong-Jin	Kim	Stephen	Quake	Desmond	Tutu	!Gubi
chr5	60761585	60761585	G	0.233717	dbSNP	phase3-ACB	phase3-ASW	phase3-BEB	phase3-CDX	phase3-CEU	phase3-CHB	phase3-CHS	phase3-CLM	phase3-ESN	phase3-FIN	phase3-GBR	phase3-GIH	phase3-GWD	phase3-IBS	phase3-ITU	phase3-JPT	phase3-KHV	phase3-LWK	phase3-MSL	phase3-MXL	phase3-PEL	phase3-PJL	phase3-PUR	phase3-STU	phase3-TSI	phase3-YRI	ISB_founders-Nge3	Inova_CGI_founders-Nge3	Inova_Illumina_founders-Nge3	Malay	SSIP	gonl	Wellderly	iJGVD	Seong-Jin	Kim	Stephen	Quake	NA7022	18	Desmond	Tutu	!Gubi	J.
chr5	60762072	60762072	G	reference	Stephen	Quake	Desmond	Tutu
chr5	60762072	60762072	A	0.232997	dbSNP	phase3-ACB	phase3-ASW	phase3-BEB	phase3-CDX	phase3-CEU	phase3-CHB	phase3-CHS	phase3-CLM	phase3-ESN	phase3-FIN	phase3-GBR	phase3-GIH	phase3-GWD	phase3-IBS	phase3-ITU	phase3-JPT	phase3-KHV	phase3-LWK	phase3-MSL	phase3-MXL	phase3-PEL	phase3-PJL	phase3-PUR	phase3-STU	phase3-TSI	phase3-YRI	ISB_founders-Nge3	Inova_CGI_founders-Nge3	Inova_Illumina_founders-Nge3	Malay	SSIP	gonl	Wellderly	iJGVD	Stephen	Quake	NA7022	18	Desmond	Tutu	!Gubi	J.	Craig	Venter
chr5	60763557	60763557	G	reference	John	West
chr5	60763557	60763557	A	0.129199	dbSNP	phase3-ACB	phase3-ASW	phase3-BEB	phase3-CEU	phase3-CLM	phase3-ESN	phase3-FIN	phase3-GBR	phase3-GIH	phase3-GWD	phase3-IBS	phase3-ITU	phase3-LWK	phase3-MSL	phase3-MXL	phase3-PEL	phase3-PJL	phase3-PUR	phase3-STU	phase3-TSI	phase3-YRI	ISB_founders-Nge3	Inova_CGI_founders-Nge3	Inova_Illumina_founders-Nge3	Malay	SSIP	gonl	Wellderly	UK10K	NA7022	18	NA12890	NA21732	NA21737	John	West	GS000009930	GS000009931	GS000010320	GS000010322	GS000010323	GS000010428	GS000010430	GS000010431
chr5	60765660	60765660	G	reference	Seong-Jin	Kim	James	Watson	!Gubi
chr5	60765660	60765660	A	0.209379	dbSNP	phase3-ACB	phase3-ASW	phase3-BEB	phase3-CDX	phase3-CEU	phase3-CHB	phase3-CHS	phase3-CLM	phase3-ESN	phase3-FIN	phase3-GBR	phase3-GIH	phase3-GWD	phase3-IBS	phase3-ITU	phase3-JPT	phase3-KHV	phase3-LWK	phase3-MSL	phase3-MXL	phase3-PEL	phase3-PJL	phase3-PUR	phase3-STU	phase3-TSI	phase3-YRI	ISB_founders-Nge3	Inova_CGI_founders-Nge3	Inova_Illumina_founders-Nge3	Malay	SSIP	gonl	Seong-Jin	Kim	NA7022	18	James	Watson	!Gubi	NA12890	NA12892	NA21732	NA21733	NA21737
chr5	60765660	60765662	GAG	reference
chr5	60765660	60765662	AAG	0.012359	Wellderly	CGI-specific
chr5	60765660	60765662	AAC	3.8e-05	Wellderly	CGI-specific
chr5	60766529	60766530	AA	reference
chr5	60766529	60766530	AC	3.8e-05	GS000009926
chr5	60766529	60766530	CC	3.8e-05	GS000009926
chr5	60766530	60766530	A	reference	Seong-Jin	Kim	NA7022	18	James	Watson	Desmond	Tutu
chr5	60766530	60766530	C	0.220032	dbSNP	phase3-ACB	phase3-ASW	phase3-BEB	phase3-CDX	phase3-CEU	phase3-CHB	phase3-CHS	phase3-CLM	phase3-ESN	phase3-FIN	phase3-GBR	phase3-GIH	phase3-GWD	phase3-IBS	phase3-ITU	phase3-JPT	phase3-KHV	phase3-LWK	phase3-MSL	phase3-MXL	phase3-PEL	phase3-PJL	phase3-PUR	phase3-STU	phase3-TSI	phase3-YRI	ISB_founders-Nge3	Inova_CGI_founders-Nge3	Inova_Illumina_founders-Nge3	Malay	SSIP	gonl	Wellderly	iJGVD	Seong-Jin	Kim	NA7022	18	James	Watson	Desmond	Tutu	J.	Craig
chr5	60766530	60766530	AC	0.000114	Inova_CGI_founders-Nge3
chr5	60766893	60766893	A	reference	Seong-Jin	Kim	Stephen	Quake	Desmond	Tutu	!Gubi	Gordon	Moore
chr5	60766893	60766893	G	0.233225	dbSNP	phase3-ACB	phase3-ASW	phase3-BEB	phase3-CDX	phase3-CEU	phase3-CHB	phase3-CHS	phase3-CLM	phase3-ESN	phase3-FIN	phase3-GBR	phase3-GIH	phase3-GWD	phase3-IBS	phase3-ITU	phase3-JPT	phase3-KHV	phase3-LWK	phase3-MSL	phase3-MXL	phase3-PEL	phase3-PJL	phase3-PUR	phase3-STU	phase3-TSI	phase3-YRI	ISB_founders-Nge3	Inova_CGI_founders-Nge3	Inova_Illumina_founders-Nge3	Malay	SSIP	gonl	Wellderly	iJGVD	Seong-Jin	Kim	Stephen	Quake	NA7022	18	Desmond	Tutu	!Gubi	J.
chr5	60769411	60769411	T	reference	Seong-Jin	Kim	Stephen	Quake	James	Watson
chr5	60769411	60769411	C	0.225226	dbSNP	phase3-ACB	phase3-ASW	phase3-BEB	phase3-CDX	phase3-CEU	phase3-CHB	phase3-CHS	phase3-CLM	phase3-ESN	phase3-FIN	phase3-GBR	phase3-GIH	phase3-GWD	phase3-IBS	phase3-ITU	phase3-JPT	phase3-KHV	phase3-LWK	phase3-MSL	phase3-MXL	phase3-PEL	phase3-PJL	phase3-PUR	phase3-STU	phase3-TSI	phase3-YRI	ISB_founders-Nge3	Inova_CGI_founders-Nge3	Inova_Illumina_founders-Nge3	Malay	SSIP	gonl	iJGVD	Seong-Jin	Kim	Stephen	Quake	NA7022	18	James	Watson	!Gubi	J.	Craig
chr5	60769411	60769412	TA	reference
chr5	60769411	60769412	CA	0.000114	ISB_founders-Nge3
chr5	60769411	60769414	TATT	reference
chr5	60769411	60769414	CATT	3.8e-05	GS000015272
chr5	60769411	60769416	TATTTA	reference
chr5	60769411	60769416	CATTTA	3.8e-05	GS000010430
chr5	60769411	60769425	TATTTATCGAGTATT	reference
chr5	60769411	60769425	CATTTATCGAGTATT	0.009819	Wellderly	CGI-specific
chr5	60769721	60769721	T	reference	Seong-Jin	Kim	Stephen	Quake	NA7022	18	Desmond	Tutu
chr5	60769721	60769721	C	0.238684	dbSNP	phase3-ACB	phase3-ASW	phase3-BEB	phase3-CDX	phase3-CEU	phase3-CHB	phase3-CHS	phase3-CLM	phase3-ESN	phase3-FIN	phase3-GBR	phase3-GIH	phase3-GWD	phase3-IBS	phase3-ITU	phase3-JPT	phase3-KHV	phase3-LWK	phase3-MSL	phase3-MXL	phase3-PEL	phase3-PJL	phase3-PUR	phase3-STU	phase3-TSI	phase3-YRI	ISB_founders-Nge3	Inova_CGI_founders-Nge3	Inova_Illumina_founders-Nge3	Malay	SSIP	gonl	Wellderly	iJGVD	Seong-Jin	Kim	Stephen	Quake	NA7022	18	Desmond	Tutu	!Gubi	J.
chr5	60771688	60771688	C	reference	Seong-Jin	Kim	Stephen	Quake	Desmond	Tutu	Gordon	Moore
chr5	60771688	60771688	G	0.238305	dbSNP	phase3-ACB	phase3-ASW	phase3-BEB	phase3-CDX	phase3-CEU	phase3-CHB	phase3-CHS	phase3-CLM	phase3-ESN	phase3-FIN	phase3-GBR	phase3-GIH	phase3-GWD	phase3-IBS	phase3-ITU	phase3-JPT	phase3-KHV	phase3-LWK	phase3-MSL	phase3-MXL	phase3-PEL	phase3-PJL	phase3-PUR	phase3-STU	phase3-TSI	phase3-YRI	ISB_founders-Nge3	Inova_CGI_founders-Nge3	Inova_Illumina_founders-Nge3	Malay	SSIP	gonl	Wellderly	iJGVD	Seong-Jin	Kim	Stephen	Quake	NA7022	18	Desmond	Tutu	!Gubi	J.
chr5	60773229	60773229	C	reference	Seong-Jin	Kim	Stephen	Quake	Desmond	Tutu	Gordon	Moore
chr5	60773229	60773229	T	0.233528	dbSNP	phase3-ACB	phase3-ASW	phase3-BEB	phase3-CDX	phase3-CEU	phase3-CHB	phase3-CHS	phase3-CLM	phase3-ESN	phase3-FIN	phase3-GBR	phase3-GIH	phase3-GWD	phase3-IBS	phase3-ITU	phase3-JPT	phase3-KHV	phase3-LWK	phase3-MSL	phase3-MXL	phase3-PEL	phase3-PJL	phase3-PUR	phase3-STU	phase3-TSI	phase3-YRI	ISB_founders-Nge3	Inova_CGI_founders-Nge3	Inova_Illumina_founders-Nge3	Malay	SSIP	gonl	Wellderly	iJGVD	Seong-Jin	Kim	Stephen	Quake	NA7022	18	Desmond	Tutu	!Gubi	J.
chr5	60773968	60773968	G	reference	Seong-Jin	Kim	Stephen	Quake	James	Watson	Desmond	Tutu	Gordon	Moore
chr5	60773968	60773968	A	0.233566	dbSNP	phase3-ACB	phase3-ASW	phase3-BEB	phase3-CDX	phase3-CEU	phase3-CHB	phase3-CHS	phase3-CLM	phase3-ESN	phase3-FIN	phase3-GBR	phase3-GIH	phase3-GWD	phase3-IBS	phase3-ITU	phase3-JPT	phase3-KHV	phase3-LWK	phase3-MSL	phase3-MXL	phase3-PEL	phase3-PJL	phase3-PUR	phase3-STU	phase3-TSI	phase3-YRI	ISB_founders-Nge3	Inova_CGI_founders-Nge3	Inova_Illumina_founders-Nge3	Malay	SSIP	gonl	Wellderly	iJGVD	Seong-Jin	Kim	Stephen	Quake	NA7022	18	James	Watson	Desmond	Tutu
chr5	60774423	60774423	A	reference	John	West
chr5	60774423	60774423	G	0.1328	dbSNP	phase3-ACB	phase3-ASW	phase3-BEB	phase3-CEU	phase3-CLM	phase3-ESN	phase3-FIN	phase3-GBR	phase3-GIH	phase3-GWD	phase3-IBS	phase3-ITU	phase3-LWK	phase3-MSL	phase3-MXL	phase3-PEL	phase3-PJL	phase3-PUR	phase3-STU	phase3-TSI	phase3-YRI	ISB_founders-Nge3	Inova_CGI_founders-Nge3	Inova_Illumina_founders-Nge3	Malay	SSIP	gonl	Wellderly	UK10K	NA7022	18	NA12890	NA21732	NA21737	John	West	GS000009930	GS000009931	GS000010320	GS000010322	GS000010323	GS000010428	GS000010430	GS000010431
chr5	60777345	60777345	C	reference	Seong-Jin	Kim	Stephen	Quake	James	Watson	Desmond	Tutu	!Gubi
chr5	60777345	60777345	A	0.232997	dbSNP	phase3-ACB	phase3-ASW	phase3-BEB	phase3-CDX	phase3-CEU	phase3-CHB	phase3-CHS	phase3-CLM	phase3-ESN	phase3-FIN	phase3-GBR	phase3-GIH	phase3-GWD	phase3-IBS	phase3-ITU	phase3-JPT	phase3-KHV	phase3-LWK	phase3-MSL	phase3-MXL	phase3-PEL	phase3-PJL	phase3-PUR	phase3-STU	phase3-TSI	phase3-YRI	ISB_founders-Nge3	Inova_CGI_founders-Nge3	Inova_Illumina_founders-Nge3	Malay	SSIP	gonl	Wellderly	iJGVD	Seong-Jin	Kim	Stephen	Quake	NA7022	18	James	Watson	Desmond	Tutu
chr5	60778810	60778811	CC	reference
chr5	60778810	60778811	CA	0.000379	ISB_founders-Nge3
chr5	60778810	60778811	CAA	0.000341	ISB_founders-Nge3
chr5	60778811	60778811	C	reference	Seong-Jin	Kim	NA7022	18	James	Watson	Desmond	Tutu
chr5	60778811	60778811	A	0.194746	dbSNP	phase3-ACB	phase3-ASW	phase3-BEB	phase3-CDX	phase3-CEU	phase3-CHB	phase3-CHS	phase3-CLM	phase3-ESN	phase3-FIN	phase3-GBR	phase3-GIH	phase3-GWD	phase3-IBS	phase3-ITU	phase3-JPT	phase3-KHV	phase3-LWK	phase3-MSL	phase3-MXL	phase3-PEL	phase3-PJL	phase3-PUR	phase3-STU	phase3-TSI	phase3-YRI	ISB_founders-Nge3	Inova_CGI_founders-Nge3	Inova_Illumina_founders-Nge3	Malay	SSIP	gonl	Seong-Jin	Kim	NA7022	18	James	Watson	Desmond	Tutu	J.	Craig	Venter	NA12890
chr5	60778811	60778811	AA	0.000152	Inova_CGI_founders-Nge3
chr5	60778811	60778819	CAAAAAAAT	reference
chr5	60778811	60778819	AAAAAAAAT	0.010615	Wellderly	CGI-specific
chr5	60781432	60781432	G	reference	Seong-Jin	Kim	Stephen	Quake	James	Watson	Desmond	Tutu	Gordon	Moore
chr5	60781432	60781432	A	0.233642	dbSNP	phase3-ACB	phase3-ASW	phase3-BEB	phase3-CDX	phase3-CEU	phase3-CHB	phase3-CHS	phase3-CLM	phase3-ESN	phase3-FIN	phase3-GBR	phase3-GIH	phase3-GWD	phase3-IBS	phase3-ITU	phase3-JPT	phase3-KHV	phase3-LWK	phase3-MSL	phase3-MXL	phase3-PEL	phase3-PJL	phase3-PUR	phase3-STU	phase3-TSI	phase3-YRI	ISB_founders-Nge3	Inova_CGI_founders-Nge3	Inova_Illumina_founders-Nge3	Malay	SSIP	gonl	Wellderly	iJGVD	Seong-Jin	Kim	Stephen	Quake	NA7022	18	James	Watson	Desmond	Tutu
[truncated: 146 more columns]
